# Supplementary material for: Comparison of the Effectiveness of Radiotherapy with 3D-CRT, IMRT, VMAT and PT for Newly Diagnosed Glioblastoma: A Bayesian Network Meta-Analysis
Source: Cancers (Basel). 2023 Dec 3;15(23):5698. doi: 10.3390/cancers15235698 (PMC10705506; doi:10.3390/cancers15235698)
Supplement: Supplementary file 1 [file cancers-15-05698-s001.zip]

Archive with 1 entries (1 files):
- cancers-2709488-supplementary.pdf
